# Supplementary material for: Automatic Segmentation and Evaluation of Mitral Regurgitation Using Doppler Echocardiographic Images
Source: Bioengineering (Basel). 2024 Nov 9;11(11):1131. doi: 10.3390/bioengineering11111131 (PMC11591529; doi:10.3390/bioengineering11111131)
Supplement: Supplementary file 1 [file bioengineering-11-01131-s001.zip]

Archive with 1 entries (1 files):
- bioengineering-3242432-supplementary.pdf
